# Supplementary material for: Altered Sex Ratio at Birth with Maternal Exposure to Dioxins in Vietnamese Infants
Source: Toxics. 2024 Apr 9;12(4):276. doi: 10.3390/toxics12040276 (PMC11053781; doi:10.3390/toxics12040276)
Supplement: Supplementary file 1 [file toxics-12-00276-s001.zip]

Archive with 1 entries (1 files):
- toxics-2873662-supplementary.pdf
